# Supplementary material for: Emergence of a Novel Dengue Virus 3 (DENV-3) Genotype-I Coincident with Increased DENV-3 Cases in Yangon, Myanmar between 2017 and 2019
Source: Viruses. 2021 Jun 16;13(6):1152. doi: 10.3390/v13061152 (PMC8235066; doi:10.3390/v13061152)
Supplement: Supplementary file 1 [file viruses-13-01152-s001.zip]

Archive with 1 entries (1 files):
- viruses-1224307-supplementary.pdf
